# Supplementary material for: Image analysis for the automatic phenotyping of Orobanche cumana tubercles on sunflower roots
Source: Plant Methods. 2021 Jul 21;17:80. doi: 10.1186/s13007-021-00779-6 (PMC8293553; doi:10.1186/s13007-021-00779-6)
Supplement: Supplementary file 5 — Additional file 5. Semiautomatic macro developed for ImageJ counting of the number of tubercles. [file 13007_2021_779_MOESM5_ESM.txt]

//Additional File 5
// macro-semiautomatic analysi.Fig.4
// need at least the ImageJ 1.52a version
// comments are preceeded by //  

//Step1: opening images, defining the directory path, 
//creating a table recording the number of tubercles for each image 
//creating a loop for successive image analysis

path = File.openDialog("Select a File");
dir = File.getParent(path);

newdir=dir+"\\"+"1Resultats";
File.makeDirectory(newdir);

run("Set Measurements...","area center display redirect=None decimal=3");

Table.create("number of tubercles");

list = getFileList(dir);


for (j=1;j<list.length;j++)
{

run("Clear Results");

open(dir+"\\"+list[j]); 
name=File.nameWithoutExtension;

//Step2: set scale manually

setTool("line");
waitForUser("Scale"," Make a 50 mm line ");
run("Set Scale...", "known=50 unit=mm");

//automatic scaling can be used if prefered with the following commands
//makeLine(0, 0, 774, 0);
//run("Set Scale...", "known=50 unit=mm");

// Step3: crop the region of interest manually

setTool("rectangle");
waitForUser("Crop","Define the region of interest");
//press OK
run("Crop");
saveAs("tiff",newdir+"\\"+name+"_crop");

//Step4: color threshold and binary mask

min=newArray(3);
max=newArray(3);
filter=newArray(3);
a=getTitle();
run("HSB Stack");
run("Convert Stack to Images");
selectWindow("Hue");
rename("0");
selectWindow("Saturation");
rename("1");
selectWindow("Brightness");
rename("2");
min[0]=0;
max[0]=55;
filter[0]="pass";
min[1]=102;
max[1]=255;
filter[1]="pass";
min[2]=95;
max[2]=255;
filter[2]="pass";
for (i=0;i<3;i++){
  selectWindow(""+i);
  setThreshold(min[i], max[i]);
  run("Convert to Mask");
  if (filter[i]=="stop")  run("Invert");
}
imageCalculator("AND create", "0","1");
imageCalculator("AND create", "Result of 0","2");
for (i=0;i<3;i++){
  selectWindow(""+i);
  close();
}
selectWindow("Result of 0");
close();
setOption("BlackBackground", false);

run("Make Binary");
run("Fill Holes");
run("Create Selection");

//Step5: analyse the particles of defined size 
//visualize particles on the image

run("Analyze Particles...", "size=0.05-20  summary add");

open(newdir+"\\"+name+"_crop.tif");

roiManager("Show All");

//Step6: count particles, adjust manually tubercle identification 
//obtain an image with surrounded particles

setTool("oval");
waitForUser("Adjust the number of tubercles","select and suppress false tubercles by pressing the suppress key, and select and add tubercles by pressing the t key");
roi=roiManager("count");

selectWindow("number of tubercles");
Table.set("image name",j-1, name);
Table.set("number of tubercles",j-1,roi);
Table.update;


	if(roi>0)
	{
	roiManager("Save", newdir+"\\"+name+".zip");
	roiManager("Measure");
	roiManager("Show All");
	run("Flatten");
	saveAs("tiff",newdir+"\\"+name+"_flatten");	
	saveAs("Results",newdir+"\\"+name+"_Results.xls");
	}
run("Close All");
roiManager("Reset");
}


//Step 7: final excel table of the number of tubercles for each image

selectWindow("number of tubercles");
Table.save(newdir+"\\"+"number of tubercles.xls");
//saveAs(newdir+"\\"+"number of tubercles.csv");

selectWindow("number of tubercles");
run("Close");
selectWindow("Results");
run("Close");
selectWindow("ROI Manager");
run("Close");
run("Close All");
waitForUser("Fin","Analysis is done");
